# Supplementary material for: Conformational Changes and Unfolding of β-Amyloid Substrates in the Active Site of γ-Secretase
Source: Int J Mol Sci. 2024 Feb 22;25(5):2564. doi: 10.3390/ijms25052564 (PMC10932356; doi:10.3390/ijms25052564)
Supplement: Supplementary file 1 [file ijms-25-02564-s001.zip]

Archive with 1 entries (1 files):
- ijms-2854183-supplementary.pdf
